# Supplementary material for: Mycobacterium tuberculosis-dependent monocyte expression quantitative trait loci, cytokine production, and TB pathogenesis
Source: Front Immunol. 2024 Mar 7;15:1359178. doi: 10.3389/fimmu.2024.1359178 (PMC10954790; doi:10.3389/fimmu.2024.1359178)
Supplement: Supplementary file 2 [file DataSheet_2.zip]

Archive with 5 entries (5 files):
- Supplementary Table 1.xlsx
- Supplementary Table 2.XLSX
- Supplementary Table 3.xlsx
- Supplementary Table 4.xlsx
- Supplementary Table 5.XLSX
